# Supplementary material for: Development of Dual-Targeted Mixed Micelles Loaded with Celastrol and Evaluation on Triple-Negative Breast Cancer Therapy
Source: Pharmaceutics. 2024 Sep 6;16(9):1174. doi: 10.3390/pharmaceutics16091174 (PMC11435154; doi:10.3390/pharmaceutics16091174)
Supplement: Supplementary file 1 [file pharmaceutics-16-01174-s001.zip]

Archive with 1 entries (1 files):
- pharmaceutics-3153495-supplementary.pdf
